# Supplementary material for: A Multifunctional Shape-Adaptive Bilayer Hydrogel for Acute Hemostasis, Wound Repair, and Insect Bite Defense
Source: Gels. 2026 Apr 21;12(4):347. doi: 10.3390/gels12040347 (PMC13115842; doi:10.3390/gels12040347)
Supplement: Supplementary file 1 [file gels-12-00347-s001.zip]

Archive with 1 entries (1 files):
- gels-4244832-supplementary.pdf
